# Supplementary material for: The Impact of Cornelian Cherry (Cornus mas L.) on Cardiometabolic Risk Factors: A Meta-Analysis of Randomised Controlled Trials
Source: Nutrients. 2024 Jul 8;16(13):2173. doi: 10.3390/nu16132173 (PMC11243109; doi:10.3390/nu16132173)
Supplement: Supplementary file 1 [file nutrients-16-02173-s001.zip]

Archive with 1 entries (1 files):
- nutrients-3065466-supplementary.pdf
